# Supplementary material for: Characterization and remediation of sample index swaps by non-redundant dual indexing on massively parallel sequencing platforms
Source: BMC Genomics. 2018 May 8;19:332. doi: 10.1186/s12864-018-4703-0 (PMC5941783; doi:10.1186/s12864-018-4703-0)
Supplement: Supplementary file 2 — A listing 192 indexes validated at Broad Genomics across multiple library methods and sequencer models. (XLSX 17 kb) [file 12864_2018_4703_MOESM2_ESM.xlsx]

## Sheet: Sheet1
Validated Library Indexes for Illumina Sequencing - 8 bp Indexes
All indexes within each set of 96 are 3 or more errors away from any other index within the set.
Sorted alphabetically by sequence within each set
Set 1	AACCTCTT		These indexes have been validated at the Broad Institute in the following library preparation methods:
Set 1	AATACCAT		In a dual indexed ligation adapter oligo format:
Set 1	AATCTCCA		Kapa Hyper Prep PCR-free and PCR-plus whole genomes
Set 1	AATTCAAC		Illumina TruSeq Stranded mRNA RNA-seq
Set 1	AATTGCTT		Illumina RNA Access targeted RNA-seq
Set 1	AATTGGCC		TruSeq Rapid Capture Exome
Set 1	AGCGCTAA		TruSeq Rapid Capture Custom Panels
Set 1	AGGTACCA		SureSelect Targeted Capture
Set 1	AGTACTGC
Set 1	AGTCACCT		In a dual indexed PCR primer format:
Set 1	ATATCCGA		Nextera Rapid Capture Exome
Set 1	ATCATACC		Nextera XT
Set 1	ATCCTTAA
Set 1	ATCGACTG		Please see Illumina's adapter seqeunce customer letter for oligonucleotide sequences for various sample prep methods:
Set 1	ATCTTCTC		https://support.illumina.com/content/dam/illumina-support/documents/documentation/chemistry_documentation/experiment-design/illumina-adapter-sequences-1000000002694-02.pdf
Set 1	ATGAATTA
Set 1	CAACTGAT
Set 1	CAAGCTTA
Set 1	CACGATTC
Set 1	CACTAGCC
Set 1	CACTTCAT
Set 1	CAGCGATT
Set 1	CAGCTCAC
Set 1	CATCACTT
Set 1	CATCCTGG
Set 1	CCAACGCT
Set 1	CCAACTAA
Set 1	CCAATCTG
Set 1	CCATCACA
Set 1	CCTCTAAC
Set 1	CCTGTCAT
Set 1	CGAACTTC
Set 1	CGACAGTT
Set 1	CGACTCTC
Set 1	CGCATATT
Set 1	CGCGAATA
Set 1	CGGTTCTT
Set 1	CTACATTG
Set 1	CTATTAGC
Set 1	CTGACATC
Set 1	CTGCTCCT
Set 1	CTGGCTAT
Set 1	CTGGTATT
Set 1	CTGTATTC
Set 1	CTTCTGGC
Set 1	CTTGAATC
Set 1	CTTGGCTT
Set 1	GAACGCTA
Set 1	GAACTTCG
Set 1	GAATATCA
Set 1	GAATCGAC
Set 1	GACATTAA
Set 1	GACCATCT
Set 1	GACGGTTA
Set 1	GCACAATT
Set 1	GCAGGTTG
Set 1	GCCACCAT
Set 1	GCGATATT
Set 1	GCGATTAC
Set 1	GCGGACTT
Set 1	GCTAGCAG
Set 1	GCTCACCA
Set 1	GCTCCGAT
Set 1	GCTCTCTT
Set 1	GCTGATTC
Set 1	GCTGCACT
Set 1	GCTTCCTA
Set 1	GGATTAAC
Set 1	GGCAATAC
Set 1	GGTTATCT
Set 1	GTCCAATC
Set 1	GTCCTCAT
Set 1	GTCTGCAC
Set 1	TACTCCAG
Set 1	TACTCTCC
Set 1	TAGCATTG
Set 1	TAGTTAGC
Set 1	TATGGTTC
Set 1	TCAGGCTT
Set 1	TCATGTCT
Set 1	TCATTCGA
Set 1	TCCAACCA
Set 1	TCCACTTC
Set 1	TCCATAAC
Set 1	TCCGCATA
Set 1	TGACAGCA
Set 1	TGACTTGG
Set 1	TGCTATTA
Set 1	TGCTTCAC
Set 1	TTAATCAC
Set 1	TTAGCCAG
Set 1	TTCACAGA
Set 1	TTCACCTT
Set 1	TTCCAGCT
Set 1	TTCTTGGC
Set 1	TTGGTCTG
Set 2	AACAATGG
Set 2	AACGCATT
Set 2	AACTTGAC
Set 2	AAGACACT
Set 2	AAGGATGT
Set 2	AAGTAGAG
Set 2	AATGTTCT
Set 2	ACACGATC
Set 2	ACAGGTAT
Set 2	ACAGTTGA
Set 2	ACCAACTG
Set 2	ACTAAGAC
Set 2	ACTGTATC
Set 2	AGCAATTC
Set 2	AGCATGGA
Set 2	AGGATCTA
Set 2	AGGTAAGG
Set 2	AGGTCGCA
Set 2	AGGTGCGA
Set 2	AGGTTATC
Set 2	AGTTGCTT
Set 2	ATAGCGTC
Set 2	ATTATCAA
Set 2	ATTATGTT
Set 2	ATTCCTCT
Set 2	ATTCTAGG
Set 2	ATTGTCTG
Set 2	CAACTCTC
Set 2	CAATAGTC
Set 2	CACATCCT
Set 2	CAGCAAGG
Set 2	CAGCGGTA
Set 2	CAGGAGCC
Set 2	CATAGCGA
Set 2	CATGATCG
Set 2	CATGCTTA
Set 2	CCAACATT
Set 2	CCAGAGCT
Set 2	CCAGTTAG
Set 2	CCTACCAT
Set 2	CCTATGCC
Set 2	CCTTCGCA
Set 2	CGCCTTCC
Set 2	CGCTATGT
Set 2	CGTTACCA
Set 2	CTAACTCG
Set 2	CTACCAGG
Set 2	CTATGCGT
Set 2	CTGCGGAT
Set 2	CTGTAATC
Set 2	CTGTGGCG
Set 2	GAACCTAG
Set 2	GAAGAAGT
Set 2	GAAGGAAG
Set 2	GACAGTAA
Set 2	GACCAGGA
Set 2	GACCGTTG
Set 2	GACCTAAC
Set 2	GATATCCA
Set 2	GCACATCT
Set 2	GCCGCAAC
Set 2	GCCGTCGA
Set 2	GCCTAGCC
Set 2	GGTCCAGA
Set 2	GTAACATC
Set 2	GTATAACA
Set 2	GTCATCTA
Set 2	GTCCACAG
Set 2	GTCTGATG
Set 2	TAAGCACA
Set 2	TAATGAAC
Set 2	TACTTAGC
Set 2	TATCCAGG
Set 2	TATCTGCC
Set 2	TCCAGCAA
Set 2	TCCTTGGT
Set 2	TCGCCTTG
Set 2	TCGCTAGA
Set 2	TCGGAATG
Set 2	TCTCGGTC
Set 2	TCTGCAAG
Set 2	TCTGGCGA
Set 2	TGCAAGTA
Set 2	TGCTCGAC
Set 2	TGCTGCTG
Set 2	TGTAACTC
Set 2	TGTAATCA
Set 2	TGTCGGAT
Set 2	TGTTCCGA
Set 2	TTAATCAG
Set 2	TTACGCAC
Set 2	TTATATCT
Set 2	TTCGCTGA
Set 2	TTGAATAG
Set 2	TTGAGCCT
Set 2	TTGTCTAT
